# Supplementary material for: Superhuman performance on sepsis MIMIC-III data by distributional reinforcement learning
Source: PLoS One. 2022 Nov 3;17(11):e0275358. doi: 10.1371/journal.pone.0275358 (PMC9632869; doi:10.1371/journal.pone.0275358)
Supplement: S1 Table — (XLSX) [file pone.0275358.s005.xlsx]

## Sheet: Tabelle1
gender	Creatinine	HCO3
age	Magnesium	mechvent
elixhauser	Calcium	Shock_Index
re_admission	Ionised_Ca	PaO2_FiO2
delay_end_record_or_death	CO2_mEqL	median_dose_vaso
Weight_kg	SGOT	max_dose_vaso
GCS	SGPT	input_total
HR	Total_bili	input_4hourly
SysBP	Albumin	output_total
MeanBP	Hb	output_4hourly
DiaBP	WBC_count	cumulated_balance
RR	Platelets_count	SOFA
SpO2	PTT	SIRS
Temp_C	PT
FiO2_1	INR
Potassium	Arterial_pH
Sodium	paO2
Chloride	paCO2
Glucose	Arterial_BE
BUN	Arterial_lactate
